# Supplementary material for: Staphylococcus aureus exacerbates dermal IL-33/ILC2 axis activation through evoking RIPK3/MLKL-mediated necroptosis of dry skin
Source: JCI Insight. 2024 Feb 6;9(6):e166821. doi: 10.1172/jci.insight.166821 (PMC11063943; doi:10.1172/jci.insight.166821)
Supplement: Supporting data values [file jciinsight-9-166821-s011.xlsx]

## Sheet: Fig.1B
3wks		8wks
Ctrl	AEW	Ctrl	AEW
9.6	47.8	10.1	44.3
7.2	44.9	6.8	46.7
6.7	46.1	8.9	40.5
8.8	42.8	11.1

## Sheet: Fig.1C
3wks		8wks
Ctrl	AEW	Ctrl	AEW
0.02176	7.408	0.01729	3.82
0.03864	6.066	0.02232	5.843
0.01837	5.087	0.04281	6.499

## Sheet: Fig.1D
3wks		8wks
Ctrl	AEW	Ctrl	AEW
0.91	108.01	0.712025	35.3834
0.82	70.77	0.752623	57.0834
2.12	292.04	2.37841	34.7755
0.63	82.42	0.784584	10.411
0.86	111.53		29.961
0.88	122.47
1.04	201.03
1.26	55

## Sheet: Fig.1E
3wks		8wks
Ctrl	AEW	Ctrl	AEW
0.88	4.75	0.53	3.46
1.47	8.89	0.76	3.73
0.83	8.23	1.1	2.36
0.15	4.45	0.41	3.555
0.89	9.75	0.94	3.904
0.93	8.34
1.41	4.63
0.86

## Sheet: Fig.1F
3wks		8wks
Ctrl	AEW	Ctrl	AEW
0.842702	0.941592	0.812252	1.4701
1.15648	2.72583	0.999862	0.409438
0.654506	0.807008	2.66688	0.301923
0.285	0.107	1.58361	0.194
0.747	0.491	0.839	0.405
1.526	0.717	0.797	0.052
	0.895	1.019
		1.467

## Sheet: Fig.1G
3wks		8wks
Ctrl	AEW	Ctrl	AEW
0.81	2.319	0.532	0.593
1.429	2.587	1.451	3.096
0.81	3.592	0.748	1.319
0.59	2.05	0.68	0.68
0.57	1.62	1.55	5.19
0.46	4.52	0.34	2.11

## Sheet: Fig.1H
3wks		8wks
Ctrl	AEW	Ctrl	AEW
1.17487	2.85304	1.76918	0.172594
0.392972	2.08855	0.972951	3.62033
1.19127	37.989	0.433228	0.550654
1.81819	15.482	2.12009	0.167
1.831	4.127	1.94	1.15
0.645	0.811	1.94	0.394
0.19		1.241
		0.318

## Sheet: Fig.1I
3wks		8wks
Ctrl	AEW	Ctrl	AEW
nd	nd	nd	nd
nd	nd	nd	nd
nd	nd	nd	nd
nd	nd	nd	nd

## Sheet: Fig.2B
WT		IL-33KO
Ctrl	AEW	Ctrl	AEW
12.13	99.74	10.35	38.09
9.32	112.16	13.09	33.1
10.74	100.5	11.88	28.5
11.04	81.26	11.43	25.4
8.31	93.84

## Sheet: Fig.2C
WT		IL-33KO
Ctrl	AEW	Ctrl	AEW
2.95344	6.68162	0.62646	1.6585
2.16234	8.66954	0.60282	2.0865
2.637	8.11734	0.31323	2.3005
3.1644	7.50992	0.44916	2.568
	8.22778

[truncated: 84 more sheets: Fig.2D, Fig.2G, Fig.2H, Fig.2I, Fig.2L, Fig.2M, Fig.2N, Fig.3A, Fig.3B, Fig.3D, Fig.3E, Fig.3G, Fig.3I, Fig.3J, Fig.4B, Fig.4C, Fig.4D, Fig.4E, Fig.4F, Fig.4G …]
